# Supplementary material for: The sweet potato B-box transcription factor gene IbBBX28 negatively regulates drought tolerance in transgenic Arabidopsis
Source: Front Genet. 2022 Nov 29;13:1077958. doi: 10.3389/fgene.2022.1077958 (PMC9744756; doi:10.3389/fgene.2022.1077958)
Supplement: Supplementary file 2 [file DataSheet1.xlsx]

## Sheet: Table S1
Table S1 Primers used in IbBBX28 gene cloning
Gene name	Primer (5’ >3’)
IbBBX28-DNA-F	GGGGTACCATGAAGATCTGTGAGCTGTG
IbBBX28-DNA-R	GCTCTAGACGAAGTTTCAGAGCAGTCGA
IbBBX28-promoter-PF	TGGTGTTGGATCATGTTCCT
IbBBX28-promoter-PR	GACAAGGAAGTTAGCGGAGT
IbActin-F	GACTACCATGTTCCCCGGTA
IbActin-R	TTGTATGCCACGAGCATCTT
IbBBX28-F	TTCAGGTGGTTCCGTGGTCA
IbBBX28-R	GGGACGATAAACTGCGGCGA
35S-PF	GACGCACAATCCCACTATCC

## Sheet: Table S2
Table S2 Primers for drought stress response-related genes in Arabidopsis thaliana
Gene name	Gene ID	Forward primer (5’ >3’)	Reverse primer (5’ >3’)
AtActin	AT3G18780	TCTCCTTGTACGCCAGTGGT	GGTCAAGACGGAGGATGGCA
AtRD29a	AT5G52310	GGAAGTGAAAGGAGGAGGAGGAA	CACCACCAAACCAGCCAGATG
AtKIN2	AT5G15970	AAGGCCAAGGATGCTGCTG	TGTTCAGGCCGGTCTTGTCC
AtAPX1	AT1G07890	CCAACCACCTCCAGAGGGTC	CCAGAGTGTGGGCACCAGAT
AtSOD	AT4G25100	GCAGCCACTCAGTTTGGAGC	GCAATGGGAAAGAGCCGAGC
AtPOD	AT1G05240	AGCGCTGGAGAGGAAGTGTC	TCGAGATGCGTCCATCCCTG
AtSDR	AT1G52340	AGGTGTTGTGGGAGGCGTTG	ACACGTATCCCGTGCTGTCC
AtABA3	AT1G16540	GCATAGCAGCCATCCGTCAT	TGTAACCGTTGGGCCTGATTT
AtNCED3	AT3G14440	AGCTAACGCCGGTTTGGTCT	TCGACTTTCGGGTGGGCAAT

## Sheet: Table S3
Table S3 Primers used in BiFC assay
Gene name	Primer (5’ >3’)
IbBBX28-B-F	ATCGAGGACGCCGGCGGATCATGAAGATCTGTGAGCTGTGTAAAGGTGTG
IbBBX28-B-R	GCTCTGCAGGTCGACTCTAGCTACGAAGTTTCAGAGCAGTCGAGATC
IbHOX11-F	ATTACAGGTACCCGGGGATCATGGAGTTGGGTTTGAGCGTAGGAGTC
IbHOX11-R	GCCACCGCCGTCGACTCTAGACATTCAGATTTAGGTAGAGACAGAGCGG
IbZMAT2-F	ATTACAGGTACCCGGGGATCATGGCGGAGCCCAACAACAATGTTG
IbZMAT2-R	GCCACCGCCGTCGACTCTAGGATTCGATGCAAAACCCAGATTACTTTTTTAGATGTTC

## Sheet: Table S4
Table S4 Cis-elements in the sequence of IbBBX28 promoter
Element	Sequence	Number	Function	Type
ARE	AAACCA	1	cis-acting regulatory element essential for the anaerobic induction	Stress response
ARE	GCCGCGTGGC	1	cis-acting regulatory element essential for the anaerobic induction	Stress response
LTR	CCGAAA	1	cis-acting element involved in low-temperature responsiveness	Stress response
MBS	CAACTG	1	MYB binding site involved in drought-inducibility	Stress response
TC-rich repeats	ATTCTCTAAC	1	cis-acting element involved in defense and stress responsiveness	Stress response
TC-rich repeats	GTTTTCTTAC	1	cis-acting element involved in defense and stress responsiveness	Stress response
P-box	CCTTTTG	1	gibberellin-responsive element	Hormone response
ABRE	CACGTG	1	cis-acting element involved in the abscisic acid responsiveness	Hormone response
ABRE	ACGTG	3	cis-acting element involved in the abscisic acid responsiveness	Hormone response
CGTCA-motif	CGTCA	1	cis-acting regulatory element involved in the MeJA-responsiveness	Hormone response
TATC-box	TATCCCA	1	cis-acting element involved in gibberellin-responsiveness	Hormone response
TCA-element	TCAGAAGAGG	1	cis-acting element involved in salicylic acid responsiveness	Hormone response
TCA-element	CCATCTTTTT	1	cis-acting element involved in salicylic acid responsiveness	Hormone response
TGACG-motif	TGACG	1	cis-acting regulatory element involved in the MeJA-responsiveness	Hormone response
ATC-motif	AGTAATCT	1	part of a conserved DNA module involved in light responsiveness	Light response
ATCT-motif	AATCTAATCC	1	part of a conserved DNA module involved in light responsiveness	Light response
Box II	CCACGTGGC	2	part of a light responsive element	Light response
Box 4	ATTAAT	1	part of a conserved DNA module involved in light responsiveness	Light response
chs-CMA2a	TCACTTGA	1	part of a light responsive element	Light response
chs-CMA1a	TTACTTAA	1	part of a light responsive element	Light response
GA-motif	ATAGATAA	1	part of a light responsive element	Light response
G-box	GCCACGTGGA	1	cis-acting regulatory element involved in light responsiveness	Light response
G-box	CACGTG	2	cis-acting regulatory element involved in light responsiveness	Light response
G-box	CACGTC	2	cis-acting regulatory element involved in light responsiveness	Light response
GT1-motif	GGTTAAT	1	light responsive element	Light response
GT1-motif	GGTTAA	1	light responsive element	Light response
MRE	AACCTAA	1	MYB binding site involved in light responsiveness	Light response
Sp1	GGGCGG	1	light responsive element	Light response
TCCC-motif	TCTCCCT	1	part of a light responsive element	Light response
TCT-motif	TCTTAC	1	part of a light responsive element	Light response
TATA-box	ATATAA	3	core promoter element around -30 of transcription start	Other
TATA-box	ATATAT	4	core promoter element around -31 of transcription start	Other
TATA-box	TATA	14	core promoter element around -32 of transcription start	Other
TATA-box	TATAA	3	core promoter element around -33 of transcription start	Other
TATA-box	TATAAA	3	core promoter element around -34 of transcription start	Other
TATA-box	TATAAAA	1	core promoter element around -35 of transcription start	Other
TATA-box	TATATA	4	core promoter element around -36 of transcription start	Other
TATA-box	taTATAAAtc	1	core promoter element around -37 of transcription start	Other
TATA-box	TATTTAAA	1	core promoter element around -38 of transcription start	Other

## Sheet: Table S5
Table S5 Information of the interacting proteins of IbBBX28 screened by Y2H
number	gene name	genebank	ORF true or not
01	hypothetical protein HS088_TW11G00702 [Tripterygium wilfordii]	KAF5740625.1	not
02	homeobox-leucine zipper protein HOX11-like [Ipomoea triloba]	XP_031117323.1	true
03	sporamin B [Ipomoea batatas]	AAA33390.1	not
04	uncharacterized protein LOC116022518 isoform X2 [Ipomoea triloba]	XP_031119110.1	true
16			true
05	PREDICTED: uncharacterized protein LOC109185284, partial [Ipomoea nil]	XP_019190808.1	true
18			true
07	CAAX prenyl protease 1 homolog [Ipomoea triloba]	XP_031114189.1	not
08	proteasome subunit alpha type-1-A-like [Ipomoea triloba]	XP_031125692.1	not
09	telomere repeat-binding protein 2-like [Ipomoea triloba]	XP_031122769.1	true
20			true
12	zinc finger matrin-type protein 2 [Ipomoea triloba]	XP_031129547.1	true
21			true
13	PREDICTED: uncharacterized protein LOC109187406 [Ipomoea nil]	XP_019193136.1	not
14	PREDICTED: 60S ribosomal protein L12-like [Ipomoea nil]	XP_019166587.1	not
15	heavy metal-associated isoprenylated plant protein 35-like [Ipomoea triloba]	XP_031104002.1	true
17	uncharacterized protein LOC116027464 [Ipomoea triloba]	XP_031124967.1	not
19	casein kinase II subunit alpha-2-like [Ipomoea triloba]	XP_031094461.1	not
22	40S ribosomal protein S4-1-like [Ipomoea triloba]	XP_031101162.1	true
23	ESCRT-related protein CHMP1B [Ipomoea triloba]	XP_031092901.1	not
24	PREDICTED: 60S ribosomal protein L44-like isoform X1 [Ipomoea nil]	XP_019152128.1	true
25	PREDICTED: Ipomoea triloba polyubiquitin (LOC116018985), mRNA	XM_031259039.1	unknown
